# Supplementary material for: Optimized real-time path planning for micro UAVs in dynamic environments aided by reciprocal velocity obstacle algorithm
Source: PLoS One. 2025 Nov 17;20(11):e0336098. doi: 10.1371/journal.pone.0336098 (PMC12622851; doi:10.1371/journal.pone.0336098)
Supplement: S1 File — (CSV) [file pone.0336098.s001.csv]

x,y,z
0.5000000000000001,0.5,0.09999999999999998
0.5910467595157974,0.605997522213625,0.1917528571600431
0.6675840016092899,0.7229992699846648,0.27415172899005147
0.7345007275464267,0.8457685422457671,0.34815023202320716
0.7991046586593978,0.969769963977947,0.41460476385763156
0.8644763997281197,1.0933708921023826,0.4742844143953432
0.9289640033487219,1.217431617450308,0.5278798666540014
0.9930335276684225,1.3417134553034549,0.5760113901620858
1.0597681099787508,1.4645815151059445,0.6192360194464674
1.1260100740228263,1.5877173250646137,0.6580540006902649
1.1923388699808168,1.7107989836930062,0.6929145811692808
1.2597040574742975,1.833346288056283,0.7242212084691775
1.3376247217856254,1.9493888075766854,0.7523361996548406
1.425198951934151,2.058388718002445,0.7775849344290438
1.517205207904319,2.1636732832279115,0.8002596208085699
1.6090577550242449,2.269104962036443,0.8206226768986191
1.6940704068182346,2.3800891153309363,0.8389097679033656
1.7708469301804923,2.4969709372756252,0.855332533520522
1.844626931601952,2.615737147696124,0.8700810372845185
1.917859245449767,2.7348485009994072,0.883325966204979
1.9904664838004793,2.8543411494452613,0.8952206061572909
2.06250703820962,2.974176127710744,0.9059026158868086
2.1340300370662395,3.094321203731152,0.9154956201575546
2.204679987146111,3.2149809599268044,0.9241106404832011
2.2750296182141185,3.335816767894106,0.9318473799984367
2.3457287148890176,3.4564482327735018,0.9387953773407547
2.4162058018217256,3.5772086545064554,0.9450350428967413
2.4863314076358103,3.6981761072917565,0.9506385894055227
2.55531992841433,3.8197913777550845,0.9556708676894041
2.622296328457435,3.9425301193538673,0.9601901171837628
2.6882348283515136,4.065828295568039,0.9642486399522031
2.7535924959630145,4.189434716706713,0.9678934059874729
2.8186532108865223,4.313198733244651,0.9711665968033917
2.8843135734793006,4.436643528047855,0.9741060936088765
2.949806835072216,4.560179431275444,0.9767459157137879
3.0206526333420403,4.680731779774538,0.9791166142403439
3.10363263850464,4.793245832569966,0.9812456256965926
3.1986889143646517,4.895766415978578,0.983157589503911
3.304327021747235,4.987347481940121,0.9848746331533315
3.4181056325363053,5.068621864891607,0.98641662829086
3.5366871418636685,5.142704798404858,0.9878014206955049
3.657172952220107,5.213654764552084,0.9890450368115947
3.777448526150578,5.284956230022484,0.9901618692256161
3.8976706867668156,5.356348401060529,0.9911648432341316
4.018184455012635,5.427248240502314,0.992065566430493
4.138642800781671,5.4982416651602115,0.9928744630415473
4.259115648927118,5.569210601429443,0.9936008945690334
4.379584746334155,5.640185871117573,0.9942532681318773
4.500054804464319,5.711159518525298,0.9948391337632473
4.620524619024087,5.782133577246446,0.995365271788406
4.740994496359654,5.853107529903357,0.9958377712945993
4.861464344646285,5.924081531884487,0.9962621006011261
4.981934248825477,5.99505543849565,0.9966431705451522
5.102403968627284,6.066029659928715,0.9969853913156869
5.222874327163475,6.137002790755471,0.9972927234934704
5.343342555415247,6.207979558880014,0.9975687238874664
5.4638175389226795,6.278944792897839,0.997816586698433
5.584272640190132,6.349943974415903,0.9980391804859663
5.704778623194195,6.420856279061034,0.9982390813668416
5.823480765856473,6.49474399065042,0.9984186028288623
5.939689051692885,6.572502150226128,0.9985798225052587
6.055830183640544,6.650356617113266,0.9987246062194997
6.171923154777562,6.72828444098206,0.9988546295787942
6.288120158780045,6.806057966107249,0.9989713973661856
6.404949832659996,6.882872753862652,0.9990762609556687
6.521313369257074,6.960408703536505,0.9991704339518772
6.6342999335941,7.0427551559242945,0.9992550062353419
6.743425331003528,7.130190177921293,0.9993309565758683
6.850582673005011,7.220005990029273,0.9993991639600108
6.956979103160563,7.310726824600444,0.9994604177637372
7.063445239350295,7.4013646795267345,0.9995154268880149
7.169897599741202,7.492018933466624,0.9995648279630455
7.27635189431429,7.582670884912347,0.9996091927160974
7.382806269492489,7.673322740415353,0.9996490345882052
7.489260429224938,7.763974852379941,0.9996848146763124
7.595714705059447,7.854626826132179,0.9997169470696272
7.702168933339193,7.945278856499671,0.9997458036419485
7.808623180171422,8.035930864803532,0.9997717183554273
7.9150774149978655,8.126582887288148,0.9997949911255681
8.021531673256899,8.217234882269569,0.999815891292204
8.12798585716546,8.307886964415843,0.9998346607366133
8.234440291384868,8.398538753143285,0.9998515166808538
8.34089390541436,8.489191503306111,0.9998666542017118
8.447350087955686,8.579841242630506,0.9998802484883599
8.553798676889821,8.6704998832658,0.9998924568698513
8.660267972628981,8.761134251157394,0.9999034206359169
8.766687370743403,8.851827106995973,0.9999132666721361
8.872552852000464,8.94316609003447,0.9999221089284056
8.977908657177535,9.035092419755138,0.9999300497377012
9.083258356949907,9.127025650187676,0.9999371810003956
9.188646672554027,9.218915220174118,0.9999435852478374
9.293619351541583,9.311273024639338,0.9999493365975006
9.397596978784058,9.404750690494227,0.9999545016107593
9.5,9.5,0.9999591400632137
